# Supplementary material for: Habitat, Snow-Cover and Soil pH, Affect the Distribution and Diversity of Mortierellaceae Species and Their Associations to Bacteria
Source: Front Microbiol. 2021 Jul 1;12:669784. doi: 10.3389/fmicb.2021.669784 (PMC8283828; doi:10.3389/fmicb.2021.669784)
Supplement: Supplementary file 1 [file Table_1.XLSX]

## Sheet: ITS_GB numbers
Sample codes	Genbank Acc. numbers	Organism	Genus in Mortierellaceae
Kw1_9	MW042217	M_globulifera	Dissophora
Prw1_4	MT380891	M_parvispora	Entomortierella
M22	MT380895	M_parvispora	Entomortierella
Pfs28	MW042209	M_parvispora	Entomortierella
Pr1s18	MW042208	M_parvispora	Entomortierella
Pfw22	MW042207	M_parvispora	Entomortierella
Pr2s14	MW042206	M_parvispora	Entomortierella
Patw2_6	MW042205	M_parvispora	Entomortierella
Kw3_12	MW042204	M_parvispora	Entomortierella
Ks1_13	MT380894	M_parvispora	Entomortierella
Kw3_9	MW042218	M_sp.1	Gamsiella
Ks2_4	MW042232	M_aff_exigua	Linnemannia
Pr3s3	MW042233	M_aff_exigua	Linnemannia
Pats3_6	MW042234	M_aff_exigua	Linnemannia
Pats2_4	MT308716	M_aff_sclerotiella	Linnemannia
HFSF81	MW042238	M_aff_sclerotiella	Linnemannia
HFSF83	MW042239	M_aff_sclerotiella	Linnemannia
HFSF85	MW042240	M_aff_sclerotiella	Linnemannia
HFSF27	MW042226	M_exigua	Linnemannia
Pr2s22	MW042227	M_exigua	Linnemannia
HFSF57	MW042228	M_exigua	Linnemannia
OBS9	MW042229	M_exigua	Linnemannia
Pr2s5	MW042230	M_exigua	Linnemannia
Pr2s23	MW042231	M_exigua	Linnemannia
Pr2s12	MT308715	M_gamsii	Linnemannia
M42	MT308709	M_gamsii	Linnemannia
Ks2_13	MT308713	M_gamsii	Linnemannia
HFSF6	MW042245	M_rishikesha	Linnemannia
Pats2_5	MT308705	M_rishikesha	Linnemannia
HFC18	MW042237	M_rishikesha	Linnemannia
OAS3	MT279272	M_solitaria	Linnemannia
OAS4	MT279273	M_solitaria	Linnemannia
OAS5	MT279274	M_solitaria	Linnemannia
Pr15	MW042235	M_sp.3	Linnemannia
HFSF87	MW042212	M_antarctica	Mortierella s.s.
HFSF98	MW042211	M_antarctica	Mortierella s.s.
HFSF120	MW042210	M_antarctica	Mortierella s.s.
OOW3	MT380876	M_globalpina	Mortierella s.s.
OAW11	MW042213	M_globalpina	Mortierella s.s.
OBS3	MT380877	M_globalpina	Mortierella s.s.
HFSF36	MW042215	M.alpina	Mortierella s.s.
HFSF34	MW042216	M.alpina	Mortierella s.s.
HFSF130	MW042214	M.alpina	Mortierella s.s.
OAS8	MT380873	M.alpina	Mortierella s.s.
OBW1	MT380875	M.alpina	Mortierella s.s.
Pfs8	MW042219	M_angusta	not defined
Pr4s7	MT380906	M_angusta	not defined
Ks1_4	MT380907	M_angusta	not defined
Pfw8	MW042220	M_angusta	not defined
Pr4s5	MT380865	M_bainieri	not defined
Pr1s12	MT380861	M_bainieri	not defined
Pr1s21	MT380864	M_bainieri	not defined
Pr1s9	MT380851	M_pseudozygospora	not defined
Pfs24	MW042203	M_pseudozygospora	not defined
HFC23	MW042202	M_pseudozygospora	not defined
Ks3_13	MW042201	M_pseudozygospora	not defined
Pfs14	MW042200	M_pseudozygospora	not defined
Ks2_7	MW042199	M_pseudozygospora	not defined
HFSF48	MW042241	M_sp.5	not defined
HFSF55	MW042242	M_sp.5	not defined
HFSF78	MW042243	M_sp.5	not defined
HFC2	MW042244	M_sp.5	not defined
HFSF65	MW042245	M_sp.5	not defined
HFSF41	MW042246	M_sp.5	not defined
OBS4	MW042221	M_sp.2	not defined
OOS3	MT380863	M_sp.4	not defined
Pr4s3	MT308725	M_zonata	not defined
Patw4_3	MT308726	M_zonata	not defined
Pr3s11	MT308720	M_zonata	not defined
Ks2_2	MW042223	M_zonata	not defined
Patw2_7	MT308724	M_zonata	not defined
Ks1_7	MT308717	M_zonata	not defined
Pr3s7	MT380867	Mortierella gemmifera	not defined
Pr3s16	MT380868	Mortierella gemmifera	not defined
Pr4s9	MT380869	Mortierella gemmifera	not defined
HFSF47	MW042198	M_clonocystis	Podila
HFSF11	MW042197	M_clonocystis	Podila
HFC24	MW042196	M_clonocystis	Podila
HFSF52	MW042191	M_horticola	Podila
HFC26	MW042190	M_horticola	Podila
HFC7	MW042189	M_horticola	Podila
M15	MT380890	M_horticola	Podila
Pr2s18	MW042195	M_verticillata-humilis complex	Podila
Ks1_2	MW046057	M_verticillata-humilis complex	Podila
Pr2s16	MT380856	M_verticillata-humilis complex	Podila
M26	MW042194	M_verticillata-humilis complex	Podila
Ks3_1	MW042193	M_verticillata-humilis complex	Podila
HFC14	MW042192	M_verticillata-humilis complex	Podila

## Sheet: 16S GB numbers
Sample codes	Genebank numbers	Organism
K23	MW488953	Rouxiella
ks1_3	MW488954	Rouxiella
pfs10	MW488955	Rahnella
pfw19	MW488956	Rahnella
pfs11	MW488957	Rahnella
ks1_4	MW488958	Enterobacteriaceae
M42	MW488959	Uncultured_proteobacterium
pats2_2	MW488960	Enterobacteriaceae
ks2_1	MW488961	Pseudomonas_sp
pfw22	MW488962	Pseudomonas_sp
pfw6	MW488963	Pseudomonas_sp
patw4_3	MW488964	Pseudomonas_sp
pra1s17	MW488965	Pseudomonas_sp
pr10	MW488966	Pseudomonas_sp
ks2_6	MW488967	Pseudomonas_sp
pats1_2	MW488968	Pseudomonas_sp
patw2_9	MW488969	Pseudomonas_sp
Ks3_2	MW488970	Pseudomonas_sp
Pfs9	MW488971	Pseudomonas_sp
Kw3_3	MW488972	Pseudomonas_sp
Pfw2	MW488973	Pseudomonas_sp
pfw13	MW488974	Pseudomonas_sp
pfs7	MW488975	Pseudomonas_sp
HFC25	MW488976	Pseudomonas_sp
pfs14	MW488977	Pseudomonas_sp
HFSF26	MW488978	Pseudomonas_sp
praw3_6	MW488979	Pseudomonas_sp
pats2_6	MW488980	Pseudomonas_sp
HFSF70	MW488981	Pseudomonas_sp
HFC6	MW488982	Pseudomonas_sp
pfs16	MW488983	Pseudomonas_sp
ks1_5	MW488984	Pseudomonas_sp
kw3_12	MW488985	Pseudomonas_sp
kw3_5	MW488986	Pseudomonas_sp
HFC2	MW488987	Pseudomonas_sp
HFSF71	MW488988	Uncultured_Burkholderiaceae
ks2_3	MW488989	Mycoavidus
OBW5	MW488990	Mycoavidus
patw1_4	MW488991	Uncultured_Burkholderiaceae
Pr4s2	MW488992	Uncultured_Burkholderiaceae
patw1_3	MW488993	Burkholderia
kw1_12	MW488994	Paraburkholderia
kw3_9	MW488995	Uncultured_Burkholderiaceae
pats2_5	MW488996	Janthinobacterium
pr15	MW488997	Janthinobacterium
