# Supplementary material for: Habitat, Snow-Cover and Soil pH, Affect the Distribution and Diversity of Mortierellaceae Species and Their Associations to Bacteria
Source: Front Microbiol. 2021 Jul 1;12:669784. doi: 10.3389/fmicb.2021.669784 (PMC8283828; doi:10.3389/fmicb.2021.669784)
Supplement: Supplementary file 2 [file Table_2.XLSX]

## Sheet: R_set_2
Clade	OTU	cladefactor	Bacteria	BacteriaID	BacterialOTU	Genus	Labcode	matrix	Location	Snowcover	habitatfactor2	Moisture	pH	CN	OM	altitude
M. aff. Parvispora 1	OTU6	PA	yes	Paraburkholderia sp.	OTU1	Paraburkholderia	Kw1_12	Soil	Kuhtai	yes	Pinus	45.2923	3.685	20.6997	45.1888	1842
M. aff. Parvispora 1	OTU6	PA	yes	Paraburkholderia sp.	OTU1	Paraburkholderia	Kw3_11	Soil	Kuhtai	yes	Pinus	45.2923	3.685	20.6997	45.1888	2011
M. aff. Parvispora 1	OTU6	PA	yes	Pseudomonas rhodesiae	OTU2	Pseudomonas	Kw2_8	Soil	Kuhtai	yes	Pinus	45.2923	3.685	20.6997	45.1888	1974
M. aff. Parvispora 1	OTU6	PA	yes	Pseudomonas graminis	OTU3	Pseudomonas	Kw3_12	Soil	Kuhtai	yes	Pinus	45.2923	3.685	20.6997	45.1888	2011
M. aff. Parvispora 1	OTU6	PA	yes	Pseudomonas sp.	OTU4	Pseudomonas	Kw3_5	Soil	Kuhtai	yes	Pinus	45.2923	3.685	20.6997	45.1888	2011
M. aff. Parvispora 1	OTU6	PA	no	no			Ks3_11	Soil	Kuhtai	no	Pinus	59.3932	3.4525	20.6997	63.0989	2280
M. aff. Parvispora 1	OTU6	PA	no	no			Kw3_13	Soil	Kuhtai	yes	Pinus	45.2923	3.685	20.6997	45.1888	2011
M. aff. Parvispora 1	OTU6	PA	no	no			Kw3_14	Soil	Kuhtai	yes	Pinus	45.2923	3.685	20.6997	45.1888	2011
M. aff. Parvispora 1	OTU6	PA	no	no			Kw3_15	Soil	Kuhtai	yes	Pinus	45.2923	3.685	20.6997	45.1888	2011
M. aff. Parvispora 1	OTU6	PA	no	no			Patw2_6	Soil	Patscherkofel	yes	Pinus	55.9432	3.74273	22.5167	70.1371	2260
M. aff. Parvispora 1	OTU6	PA	no	no			Pr2s13	Soil	Praxmar	no	Pinus	37.5057	3.42778	19.1062	37.4565	1542
M. aff. Parvispora 1	OTU6	PA	no	no			Pr2s14	Soil	Praxmar	no	Pinus	37.5057	3.42778	19.1062	37.4565	1542
M. aff. Parvispora 1	OTU6	PA	no	no			Pr2s20	Soil	Praxmar	no	Pinus	37.5057	3.42778	19.1062	37.4565	1542
M. aff. Parvispora 1	OTU6	PA	no	no			Pr2s21	Soil	Praxmar	no	Pinus	37.5057	3.42778	19.1062	37.4565	1542
M. aff. Parvispora 1	OTU6	PA	no	no			Prw3_3	Soil	Praxmar	yes	Pinus	37.5057	3.42778	19.1062	25.8917	1775
M. aff. Parvispora 2	OTU7	PA	yes	Pseudomonas sp.	OTU4	Pseudomonas	M22	Meshbag	Haggen	no	Pinus					2026
M. aff. Parvispora 2	OTU7	PA	no	no			M1	Meshbag	Haggen	no	Pinus					2026
M. aff. Parvispora 2	OTU7	PA	no	no			M24	Meshbag	Haggen	no	Pinus					2026
M. aff. Parvispora 2	OTU7	PA	no	no			M25	Meshbag	Haggen	no	Pinus					2026
M. aff. Parvispora 2	OTU7	PA	no	no			M5	Meshbag	Haggen	no	Pinus					2026
M. aff. Parvispora 2	OTU7	PA	yes	Pseudomonas migulae	OTU5	Pseudomonas	Pfw21	Soil	Pfitscherjoch	yes	Salix	29.8896	3.95	12.0708	87.7878	2261
M. aff. Parvispora 2	OTU7	PA	yes	Pseudomonas migulae	OTU5	Pseudomonas	Pfw22	Soil	Pfitscherjoch	yes	Salix	29.8896	3.95	12.0708	87.7878	2261
M. aff. Parvispora 2	OTU7	PA	no	no			Pfs28	Soil	Pfitscherjoch	no	Salix	31.3265	4.30667	13.5199		2261
M. aff. Parvispora 2	OTU7	PA	yes	Pseudomonas sp.	OTU4	Pseudomonas	Prw1_4	Soil	Praxmar	yes	Pinus	45.5957	3.98778	19.1062	25.8917	1541
M. aff. Parvispora 2	OTU7	PA	no	no			Pr1s18	Soil	Praxmar	no	Pinus	37.5057	3.42778	19.1062	37.4565	1541
M. aff. Parvispora 2	OTU7	PA	no	no			Prw1_1	Soil	Praxmar	yes	Pinus	45.5957	3.98778	19.1062	25.8917	1541
M. aff. Parvispora 2	OTU7	PA	no	no			Prw1_3	Soil	Praxmar	yes	Pinus	45.5957	3.98778	19.1062	25.8917	1541
M. aff. Parvispora 2	OTU7	PA	no	no			Prw3_7	Soil	Praxmar	yes	Pinus	45.5957	3.98778	19.1062	25.8917	1775
M. aff. pseudozygospora 1	OTU4	PZ	yes	Pseudomonas frederiksbergensis	OTU6	Pseudomonas	Ks3_7	Soil	Kuhtai	no	Pinus	59.3932	3.4525	20.6997	63.0989	1842
M. aff. pseudozygospora 1	OTU4	PZ	yes	Rouxiella badensis	OTU7	Rouxiella	K23	Soil	Kuhtai	no	Pinus	59.3932	3.4525	20.6997	45.1888	1842
M. aff. pseudozygospora 1	OTU4	PZ	no	no			Ks1_10	Soil	Kuhtai	no	Pinus	59.3932	3.4525	20.6997	63.0989	1842
M. aff. pseudozygospora 1	OTU4	PZ	no	no			Ks1_16	Soil	Kuhtai	no	Pinus	59.3932	3.4525	20.6997	63.0989	1842
M. aff. pseudozygospora 1	OTU4	PZ	no	no			Ks2_7	Soil	Kuhtai	no	Pinus	59.3932	3.4525	20.6997	63.0989	1842
M. aff. pseudozygospora 1	OTU4	PZ	no	no			Ks2_8	Soil	Kuhtai	no	Pinus	59.3932	3.4525	20.6997	63.0989	1842
M. aff. pseudozygospora 1	OTU4	PZ	no	no			Ks3_13	Soil	Kuhtai	no	Pinus	59.3932	3.4525	20.6997	63.0989	1842
M. aff. pseudozygospora 1	OTU4	PZ	no	no			Ks3_13	Soil	Kuhtai	no	Pinus	59.3932	3.4525	20.6997	63.0989	1842
M. aff. pseudozygospora 1	OTU4	PZ	no	no			Kw1_2	Soil	Kuhtai	yes	Pinus	45.2923	3.685	20.6997	45.1888	1842
M. aff. pseudozygospora 1	OTU4	PZ	yes	Pseudomonas helmanticensis	OTU8	Pseudomonas	Pfs14	Soil	Pfitscherjoch	no	Salix	31.3265	4.3	13.5199	8.92225	1912
M. aff. pseudozygospora 1	OTU4	PZ	yes	Pseudomonas synxantha	OTU9	Pseudomonas	Pfw13	Soil	Pfitscherjoch	yes	Salix	29.8896	3.95	12.0708	12.2122	1912
M. aff. pseudozygospora 1	OTU4	PZ	yes	Pseudomonas rhodesiae	OTU2	Pseudomonas	Pfw2	Soil	Pfitscherjoch	yes	Salix	29.8896	3.95	12.0708	12.2122	1912
M. aff. pseudozygospora 1	OTU4	PZ	yes	Rouxiella badensis	OTU7	Rouxiella	Pfw7	Soil	Pfitscherjoch	yes	Salix	29.8896	3.95	12.0708	12.2122	1912
M. aff. pseudozygospora 1	OTU4	PZ	no	no			Pfs13	Soil	Pfitscherjoch	no	Salix	31.3265	4.3	13.5199	8.92225	1912
M. aff. pseudozygospora 1	OTU4	PZ	no	no			Pfs15	Soil	Pfitscherjoch	no	Salix	31.3265	4.3	13.5199	8.92225	1912
M. aff. pseudozygospora 1	OTU4	PZ	no	no			Pfs18	Soil	Pfitscherjoch	no	Salix	31.3265	4.3	13.5199	8.92225	1912
M. aff. pseudozygospora 1	OTU4	PZ	no	no			Pfs5	Soil	Pfitscherjoch	no	Salix	31.3265	4.3	13.5199	8.92225	1912
M. aff. pseudozygospora 1	OTU4	PZ	no	no			Pfw1	Soil	Pfitscherjoch	yes	Salix	29.8896	3.95	12.0708	12.2122	1912
M. aff. pseudozygospora 1	OTU4	PZ	no	no			Pfw3	Soil	Pfitscherjoch	yes	Salix	29.8896	3.95	12.0708	12.2122	1912
M. aff. pseudozygospora 2	OTU5	PZ	yes	Pseudomonas helmanticensis	OTU8	Pseudomonas	HFC20	Soil	Hafelekar	no	Salix	71.8248	5.36	14.0858	58.3377	2250
M. aff. pseudozygospora 2	OTU5	PZ	yes	Pseudomonas sp.	OTU4	Pseudomonas	HFC22	Soil	Hafelekar	no	Salix	71.8248	5.36	14.0858	58.3377	2250
M. aff. pseudozygospora 2	OTU5	PZ	yes	Pseudomonas frederiksbergensis	OTU6	Pseudomonas	HFC23	Soil	Hafelekar	no	Salix	71.8248	5.36	14.0858	58.3377	2250
M. aff. pseudozygospora 2	OTU5	PZ	yes	Pseudomonas helmanticensis	OTU8	Pseudomonas	HFC8	Soil	Hafelekar	no	Salix	71.8248	5.36	14.0858	58.3377	2250
M. aff. pseudozygospora 2	OTU5	PZ	yes	Pseudomonas synxantha	OTU9	Pseudomonas	Pfs7	Soil	Pfitscherjoch	no	Salix	31.3265	4.3	13.5199	8.92225	2011
M. aff. pseudozygospora 2	OTU5	PZ	yes	Rahnella inusitata	OTU10	Rahnella	Pfs11	Soil	Pfitscherjoch	no	Salix	31.3265	4.3	13.5199	8.92225	2011
M. aff. pseudozygospora 2	OTU5	PZ	no	no			Pfs24	Soil	Pfitscherjoch	no	Salix	31.3265	4.3	13.5199	8.92225	2011
M. aff. pseudozygospora 2	OTU5	PZ	no	no			Pr1s1	Soil	Praxmar	no	Pinus	37.5057	3.42778	20.6478	37.4565	1541
M. aff. pseudozygospora 2	OTU5	PZ	no	no			Pr1s10	Soil	Praxmar	no	Pinus	37.5057	3.42778	19.1062	37.4565	1541
M. aff. pseudozygospora 2	OTU5	PZ	no	no			Pr1s11	Soil	Praxmar	no	Pinus	37.5057	3.42778	19.1062	37.4565	1541
M. aff. pseudozygospora 2	OTU5	PZ	no	no			Pr1s15	Soil	Praxmar	no	Pinus	37.5057	3.42778	19.1062	37.4565	1541
M. aff. pseudozygospora 2	OTU5	PZ	no	no			Pr1s4	Soil	Praxmar	no	Pinus	37.5057	3.42778	20.6478	37.4565	1541
M. aff. pseudozygospora 2	OTU5	PZ	no	no			Pr1s5	Soil	Praxmar	no	Pinus	37.5057	3.42778	20.6478	37.4565	1541
M. aff. pseudozygospora 2	OTU5	PZ	no	no			Pr1s8	Soil	Praxmar	no	Pinus	37.5057	3.42778	20.6478	37.4565	1541
M. aff. pseudozygospora 2	OTU5	PZ	no	no			Pr1s9	Soil	Praxmar	no	Pinus	37.5057	3.42778	20.6478	37.4565	1541
M. aff. sclerotiella	OTU26	aff SC	yes	Pseudomonas helmanticensis	OTU8	Pseudomonas	HFSF81	Soil	Hafelekar	yes	Salix	54.9231	6.36	13.3851	34.7318	2250
M. aff. sclerotiella	OTU26	aff SC	yes	Pseudomonas helmanticensis	OTU8	Pseudomonas	HFSF85	Soil	Hafelekar	yes	Salix	54.9231	6.36	13.3851	34.7318	2250
M. aff. sclerotiella	OTU26	aff SC	no	no			HFSF83	Soil	Hafelekar	yes	Salix	54.9231	6.36	13.3851	34.7318	2250
M. angusta	OTU15	AG	yes	Paraburkholderia sp.	OTU1	Paraburkholderia	Patw1_3	Soil	Patscherkofel	yes	Pinus	55.9432	3.74273	22.5167	70.1371	2260
M. angusta	OTU15	AG	no	no			Pats1_6	Soil	Patscherkofel	no	Pinus	50.2514	3.56417	22.5167	69.0677	2260
M. angusta	OTU15	AG	yes	Pseudomonas sp.	OTU4	Pseudomonas	Pfs16	Soil	Pfitscherjoch	no	Salix	31.3265	4.30667	13.5199	8.92225	2261
M. angusta	OTU15	AG	yes	Pseudomonas sp.	OTU4	Pseudomonas	Pfs31	Soil	Pfitscherjoch	no	Salix	31.3265	4.30667	13.5199	8.92225	2261
M. angusta	OTU15	AG	yes	Pseudomonas sp.	OTU4	Pseudomonas	Pfs8	Soil	Pfitscherjoch	no	Salix	31.3265	4.30667	13.5199	8.92225	2261
M. angusta	OTU15	AG	yes	Pseudomonas frederiksbergensis	OTU6	Pseudomonas	Pfs9	Soil	Pfitscherjoch	no	Salix	31.3265	4.30667	13.5199	8.92225	2261
M. angusta	OTU15	AG	yes	Pseudomonas migulae	OTU5	Pseudomonas	Pfw6	Soil	Pfitscherjoch	yes	Salix	29.8896	3.95	12.0708	12.2122	2261
M. angusta	OTU15	AG	yes	Rahnella inusitata	OTU10	Rahnella	Pfs10	Soil	Pfitscherjoch	no	Salix	31.3265	4.30667	13.5199	8.92225	2261
M. angusta	OTU15	AG	yes	Rahnella inusitata	OTU10	Rahnella	Pfw14	Soil	Pfitscherjoch	yes	Salix	29.8896	3.95	12.0708	12.2122	2261
M. angusta	OTU15	AG	yes	Rahnella inusitata	OTU10	Rahnella	Pfw19	Soil	Pfitscherjoch	yes	Salix	29.8896	3.95	12.0708	12.2122	2261
M. angusta	OTU15	AG	yes	Rahnella inusitata	OTU10	Rahnella	Pfw20	Soil	Pfitscherjoch	yes	Salix	29.8896	3.95	19.1062	12.2122	2261
M. angusta	OTU15	AG	no	no			Pfw16	Soil	Pfitscherjoch	yes	Salix	29.8896	3.95	19.1062	12.2122	2261
M. angusta	OTU15	AG	yes	Enterobactericeae	OTU11	Enterobacteriaceae	Ks1_4	Soil	Praxmar	no	Pinus	59.3932	3.4525	20.6997	63.0989	1842
M. angusta	OTU15	AG	yes	Pseudomonas graminis	OTU3	Pseudomonas	Ks1_5	Soil	Praxmar	no	Pinus	59.3932	3.4525	20.6997	63.0989	1842
M. angusta	OTU15	AG	yes	Pseudomonas synxantha	OTU9	Pseudomonas	Kw1_1	Soil	Praxmar	yes	Pinus	45.2923	3.685	20.6997	54.8112	1842
M. angusta	OTU15	AG	no	no			Pr4s1	Soil	Praxmar	no	Pinus	37.5057	3.42778	19.1062	37.4565	1814
M. angusta	OTU15	AG	no	no			Pr4s6	Soil	Praxmar	no	Pinus	37.5057	3.42778	19.1062	37.4565	1814
M. angusta	OTU15	AG	no	no			Pr4s7	Soil	Praxmar	no	Pinus	37.5057	3.42778	19.1062	37.4565	1814
M. bainieri	OTU27	BA	no	no			Pr1s12	Soil	Praxmar	no	Pinus	37.5057	3.42778	19.1062	37.4565	1541
M. bainieri	OTU27	BA	no	no			Pr1s13	Soil	Praxmar	no	Pinus	37.5057	3.42778	19.1062	37.4565	1541
M. bainieri	OTU27	BA	no	no			Pr1s20	Soil	Praxmar	no	Pinus	37.5057	3.42778	19.1062	37.4565	1541
M. bainieri	OTU27	BA	no	no			Pr1s21	Soil	Praxmar	no	Pinus	37.5057	3.42778	19.1062	37.4565	1541
M. bainieri	OTU27	BA	no	no			Pr4s5	Soil	Praxmar	no	Pinus	37.5057	3.42778	19.1062	37.4565	1814
M. basiparvispora	OTU8	BP	no	no			Ks1_13	Soil	Kuhtai	no	Pinus	59.3932	3.4525	20.6997	63.0989	1842
M. gamsii	OTU22	GA	yes	Pseudomonas helmanticensis	OTU8	Pseudomonas	HFSF27	Soil	Hafelekar	yes	Salix	54.9231	6.36	13.3851	34.7318	2250
M. gamsii	OTU22	GA	yes	Uncultured proteobacterium	OTU12	Proteobacterium	M42	Meshbag	Haggen	no	Pinus					2026
M. gamsii	OTU22	GA	no	no			M10	Meshbag	Haggen	no	Pinus					2026
M. gamsii	OTU22	GA	no	no			M34	Meshbag	Haggen	no	Pinus					2026
M. gamsii	OTU22	GA	no	no			M39	Meshbag	Haggen	no	Pinus					2026
M. gamsii	OTU22	GA	no	no			M6	Meshbag	Haggen	no	Pinus					2026
M. gamsii	OTU22	GA	yes	Mycoavidus cysteinexigens	OTU13	Mycoavidus	Ks2_13	Soil	Kuhtai	no	Pinus	59.3932	3.4525	20.6997	63.0989	1974
M. gamsii	OTU22	GA	no	no			Pats3_1	Soil	Patscherkofel	no	Pinus	50.2514	3.56417	22.5167	30.9323	2260
M. gamsii	OTU22	GA	yes	Pseudomonas helmanticensis	OTU8	Pseudomonas	Praw3_5	Soil	Praxmar	yes	Pinus	45.5957	3.98778	22.5167	25.8917	1775
M. gamsii	OTU22	GA	yes	Pseudomonas baetica	OTU14	Pseudomonas	Praw3_6	Soil	Praxmar	yes	Pinus	45.5957	3.98778	22.5167	25.8917	1775
M. gamsii	OTU22	GA	no	no			Pr2s1	Soil	Praxmar	no	Pinus	37.5057	3.42778	22.5167	37.4565	1541
M. gamsii	OTU22	GA	no	no			Pr2s12	Soil	Praxmar	no	Pinus	37.5057	3.42778	22.5167	37.4565	1542
M. gemmifera	OTU13	GE	no	no			Pr3s16	Soil	Praxmar	no	Pinus	37.5057	3.42778	19.1062	37.4565	1775
M. gemmifera	OTU13	GE	no	no			Pr3s7	Soil	Praxmar	no	Pinus	37.5057	3.42778	19.1062	37.4565	1775
M. gemmifera	OTU13	GE	no	no			Pr4s9	Soil	Praxmar	no	Pinus	37.5057	3.42778	19.1062	37.4565	1814
M. globulifera	OTU12	GB	no	no			Kw1_9	Soil	Kuhtai	yes	Pinus	45.2923	3.685	20.6997	54.8112	1842
M. sclerotiella	OTU25	SC	yes	Pseudomonas frederiksbergensis	OTU6	Pseudomonas	Pats2_4	Soil	Patscherkofel	no	Pinus	50.2514	3.56417	22.5167	69.0677	2260
M. solitaria	OTU23	SO	yes	Pseudomonas salomonii	OTU15	Pseudomonas	OAS3	Meshbag	Obergurgl	no	Bare		7.5		4.1	2280-2450
M. solitaria	OTU23	SO	yes	Pseudomonas helmanticensis	OTU8	Pseudomonas	OAS5	Meshbag	Obergurgl	no	Bare		7.5		4.1	2280-2450
M. solitaria	OTU23	SO	no	no			OAS4	Meshbag	Obergurgl	no	Bare		7.5		4.1	2280-2450
M.aff.clonocystis	OTU3	CL	yes	Pseudomonas sp.	OTU4	Pseudomonas	HFC24	Soil	Hafelekar	no	Salix	71.8248	5.36	14.0858	58.3377	2250
M.aff.clonocystis	OTU3	CL	yes	Pseudomonas baetica	OTU14	Pseudomonas	HFSF47	Soil	Hafelekar	yes	Salix	54.9231	6.36	13.3851	34.7318	2250
M.aff.clonocystis	OTU3	CL	no	no			HFSF11	Soil	Hafelekar	yes	Salix	54.9231	6.36	13.3851	34.7318	2250
M.aff.clonocystis	OTU3	CL	no	no			HFSF46	Soil	Hafelekar	yes	Salix	54.9231	6.36	13.3851	34.7318	2250
M.aff.clonocystis	OTU3	CL	no	no			HFSF60	Soil	Hafelekar	yes	Salix	54.9231	6.36	13.3851	34.7318	2250
M.alpina	OTU11	AL	no	no			HFSF106	Soil	Hafelekar	yes	Salix	54.9231	6.36	13.3851	34.7318	2250
M.alpina	OTU11	AL	no	no			HFSF108	Soil	Hafelekar	yes	Salix	54.9231	6.36	13.3851	34.7318	2250
M.alpina	OTU11	AL	no	no			HFSF109	Soil	Hafelekar	yes	Salix	54.9231	6.36	13.3851	34.7318	2250
M.alpina	OTU11	AL	no	no			HFSF111	Soil	Hafelekar	yes	Salix	54.9231	6.36	13.3851	34.7318	2250
M.alpina	OTU11	AL	no	no			HFSF112	Soil	Hafelekar	yes	Salix	54.9231	6.36	13.3851	34.7318	2250
M.alpina	OTU11	AL	no	no			HFSF116	Soil	Hafelekar	yes	Salix	54.9231	6.36	13.3851	34.7318	2250
M.alpina	OTU11	AL	no	no			HFSF117	Soil	Hafelekar	yes	Salix	54.9231	6.36	13.3851	34.7318	2250
M.alpina	OTU11	AL	no	no			HFSF118	Soil	Hafelekar	yes	Salix	54.9231	6.36	13.3851	34.7318	2250
M.alpina	OTU11	AL	no	no			HFSF121	Soil	Hafelekar	yes	Salix	54.9231	6.36	13.3851	34.7318	2250
M.alpina	OTU11	AL	no	no			HFSF123	Soil	Hafelekar	yes	Salix	54.9231	6.36	13.3851	34.7318	2250
M.alpina	OTU11	AL	no	no			HFSF130	Soil	Hafelekar	yes	Salix	54.9231	6.36	13.3851	34.7318	2250
M.alpina	OTU11	AL	no	no			HFSF14	Soil	Hafelekar	yes	Salix	54.9231	6.36	13.3851	34.7318	2250
M.alpina	OTU11	AL	no	no			HFSF34	Soil	Hafelekar	yes	Salix	54.9231	6.36	13.3851	34.7318	2250
M.alpina	OTU11	AL	no	no			HFSF36	Soil	Hafelekar	yes	Salix	54.9231	6.36	13.3851	34.7318	2250
M.alpina	OTU11	AL	no	no			HFSF93	Soil	Hafelekar	yes	Salix	54.9231	6.36	13.3851	34.7318	2250
M.alpina	OTU11	AL	no	no			OAS10	Soil	Obergurgl	no	Bare		7.5		4.1	2280-2450
M.alpina	OTU11	AL	no	no			OAS11	Soil	Obergurgl	no	Bare		7.5		4.1	2280-2450
M.alpina	OTU11	AL	no	no			OAS8	Soil	Obergurgl	no	Bare		7.5		4.1	2280-2450
M.alpina	OTU11	AL	no	no			OAW10	Soil	Obergurgl	yes	Bare		7.5		17.7	2280-2450
M.alpina	OTU11	AL	no	no			OBW1	Soil	Obergurgl	yes	Bare		7.5		17.7	2280-2450
M.antarctica	OTU9	AN	yes	Pseudomonas frederiksbergensis	OTU6	Pseudomonas	HFSF87	Soil	Hafelekar	yes	Salix	54.9231	6.36	13.3851	34.7318	2250
M.antarctica	OTU9	AN	no	no			HFSF100	Soil	Hafelekar	yes	Salix	54.9231	6.36	13.3851	34.7318	2250
M.antarctica	OTU9	AN	no	no			HFSF101	Soil	Hafelekar	yes	Salix	54.9231	6.36	13.3851	34.7318	2250
M.antarctica	OTU9	AN	no	no			HFSF104	Soil	Hafelekar	yes	Salix	54.9231	6.36	13.3851	34.7318	2250
M.antarctica	OTU9	AN	no	no			HFSF105	Soil	Hafelekar	yes	Salix	54.9231	6.36	13.3851	34.7318	2250
M.antarctica	OTU9	AN	no	no			HFSF107	Soil	Hafelekar	yes	Salix	54.9231	6.36	13.3851	34.7318	2250
M.antarctica	OTU9	AN	no	no			HFSF110	Soil	Hafelekar	yes	Salix	54.9231	6.36	13.3851	34.7318	2250
M.antarctica	OTU9	AN	no	no			HFSF114	Soil	Hafelekar	yes	Salix	54.9231	6.36	13.3851	34.7318	2250
M.antarctica	OTU9	AN	no	no			HFSF115	Soil	Hafelekar	yes	Salix	54.9231	6.36	13.3851	34.7318	2250
M.antarctica	OTU9	AN	no	no			HFSF120	Soil	Hafelekar	yes	Salix	54.9231	6.36	13.3851	34.7318	2250
M.antarctica	OTU9	AN	no	no			HFSF122	Soil	Hafelekar	yes	Salix	54.9231	6.36	13.3851	34.7318	2250
M.antarctica	OTU9	AN	no	no			HFSF124	Soil	Hafelekar	yes	Salix	54.9231	6.36	13.3851	34.7318	2250
M.antarctica	OTU9	AN	no	no			HFSF125	Soil	Hafelekar	yes	Salix	54.9231	6.36	13.3851	34.7318	2250
M.antarctica	OTU9	AN	no	no			HFSF126	Soil	Hafelekar	yes	Salix	54.9231	6.36	13.3851	34.7318	2250
M.antarctica	OTU9	AN	no	no			HFSF127	Soil	Hafelekar	yes	Salix	54.9231	6.36	13.3851	34.7318	2250
M.antarctica	OTU9	AN	no	no			HFSF128	Soil	Hafelekar	yes	Salix	54.9231	6.36	13.3851	34.7318	2250
M.antarctica	OTU9	AN	no	no			HFSF129	Soil	Hafelekar	yes	Salix	54.9231	6.36	13.3851	34.7318	2250
M.antarctica	OTU9	AN	no	no			HFSF84	Soil	Hafelekar	yes	Salix	54.9231	6.36	13.3851	34.7318	2250
M.antarctica	OTU9	AN	no	no			HFSF86	Soil	Hafelekar	yes	Salix	54.9231	6.36	13.3851	34.7318	2250
M.antarctica	OTU9	AN	no	no			HFSF89	Soil	Hafelekar	yes	Salix	54.9231	6.36	13.3851	34.7318	2250
M.antarctica	OTU9	AN	no	no			HFSF91	Soil	Hafelekar	yes	Salix	54.9231	6.36	13.3851	34.7318	2250
M.antarctica	OTU9	AN	no	no			HFSF92	Soil	Hafelekar	yes	Salix	54.9231	6.36	13.3851	34.7318	2250
M.antarctica	OTU9	AN	no	no			HFSF94	Soil	Hafelekar	yes	Salix	54.9231	6.36	13.3851	34.7318	2250
M.antarctica	OTU9	AN	no	no			HFSF95	Soil	Hafelekar	yes	Salix	54.9231	6.36	13.3851	34.7318	2250
M.antarctica	OTU9	AN	no	no			HFSF96	Soil	Hafelekar	yes	Salix	54.9231	6.36	13.3851	34.7318	2250
M.antarctica	OTU9	AN	no	no			HFSF97	Soil	Hafelekar	yes	Salix	54.9231	6.36	13.3851	34.7318	2250
M.antarctica	OTU9	AN	no	no			HFSF98	Soil	Hafelekar	yes	Salix	54.9231	6.36	13.3851	34.7318	2250
M.antarctica	OTU9	AN	no	no			HFSF99	Soil	Hafelekar	yes	Salix	54.9231	6.36	13.3851	34.7318	2250
M.globalpina	OTU10	GL	no	no			OAS6	Meshbag	Obergurgl	no	Bare		7.5		4.1	2280-2450
M.globalpina	OTU10	GL	no	no			OAS7	Meshbag	Obergurgl	no	Bare		7.5		4.1	2280-2450
M.globalpina	OTU10	GL	no	no			OAS9	Meshbag	Obergurgl	no	Bare		7.5		4.1	2280-2450
M.globalpina	OTU10	GL	no	no			OAW11	Meshbag	Obergurgl	yes	Bare		7.5		17.7	2280-2450
M.globalpina	OTU10	GL	no	no			OAW4	Meshbag	Obergurgl	yes	Bare		7.5		17.7	2280-2450
M.globalpina	OTU10	GL	no	no			OAW6	Meshbag	Obergurgl	yes	Bare		7.5		17.7	2280-2450
M.globalpina	OTU10	GL	no	no			OAW8	Meshbag	Obergurgl	yes	Bare		7.5		17.7	2280-2450
M.globalpina	OTU10	GL	no	no			OAW9	Meshbag	Obergurgl	yes	Bare		7.5		17.7	2280-2450
M.globalpina	OTU10	GL	no	no			OBS1	Meshbag	Obergurgl	no	Bare		7.5		4.1	2280-2450
M.globalpina	OTU10	GL	no	no			OBS3	Meshbag	Obergurgl	no	Bare		7.5		4.1	2280-2450
M.globalpina	OTU10	GL	no	no			OBW7	Meshbag	Obergurgl	yes	Bare		7.5		17.7	2280-2450
M.globalpina	OTU10	GL	no	no			OOW2	Meshbag	Obergurgl	yes	Bare		7.5		17.7	2280-2450
M.globalpina	OTU10	GL	no	no			OOW3	Meshbag	Obergurgl	yes	Bare		7.5		17.7	2280-2450
M.horticola	OTU1	HO	yes	Pseudomonas helmanticensis	OTU8	Pseudomonas	HFC16	Soil	Hafelekar	no	Salix	71.8248	5.34667	14.0858	58.3377	2250
M.horticola	OTU1	HO	yes	Pseudomonas helmanticensis	OTU8	Pseudomonas	HFC26	Soil	Hafelekar	no	Salix	71.8248	5.34667	14.0858	58.3377	2250
M.horticola	OTU1	HO	yes	Pseudomonas helmanticensis	OTU8	Pseudomonas	HFC7	Soil	Hafelekar	no	Salix	71.8248	5.34667	14.0858	58.3377	2250
M.horticola	OTU1	HO	yes	Pseudomonas frederiksbergensis	OTU6	Pseudomonas	HFC9	Soil	Hafelekar	no	Salix	71.8248	5.34667	14.0858	58.3377	2250
M.horticola	OTU1	HO	no	no			HFC10	Soil	Hafelekar	no	Salix	71.8248	5.34667	14.0858	58.3377	2250
M.horticola	OTU1	HO	no	no			HFC5	Soil	Hafelekar	no	Salix	71.8248	5.34667	14.0858	58.3377	2250
M.horticola	OTU1	HO	no	no			HFSF119	Soil	Hafelekar	yes	Salix	54.9231	6.36	13.3851	34.7318	2250
M.horticola	OTU1	HO	no	no			HFSF131	Soil	Hafelekar	yes	Salix	54.9231	6.36	13.3851	34.7318	2250
M.horticola	OTU1	HO	no	no			HFSF29	Soil	Hafelekar	yes	Salix	54.9231	6.36	13.3851	34.7318	2250
M.horticola	OTU1	HO	no	no			HFSF35	Soil	Hafelekar	yes	Salix	54.9231	6.36	13.3851	34.7318	2250
M.horticola	OTU1	HO	no	no			HFSF52	Soil	Hafelekar	yes	Salix	54.9231	6.36	13.3851	34.7318	2250
M.horticola	OTU1	HO	no	no			HFSF56	Soil	Hafelekar	yes	Salix	54.9231	6.36	13.3851	34.7318	2250
M.horticola	OTU1	HO	yes	uncultured Burkholderia sp.	OTU16	Burkholderia	M3	Meshbag	Haggen	no	Pinus					2026
M.horticola	OTU1	HO	yes	Rahnella inusitata	OTU10	Rahnella	M30	Meshbag	Haggen	no	Pinus					2026
M.horticola	OTU1	HO	no	no			M13	Meshbag	Haggen	no	Pinus					2026
M.horticola	OTU1	HO	no	no			M15	Meshbag	Haggen	no	Pinus					2026
M.horticola	OTU1	HO	no	no			M17	Meshbag	Haggen	no	Pinus					2026
M.horticola	OTU1	HO	no	no			M27	Meshbag	Haggen	no	Pinus					2026
M.horticola	OTU1	HO	no	no			M31	Meshbag	Haggen	no	Pinus					2026
M.horticola	OTU1	HO	no	no			M4	Meshbag	Haggen	no	Pinus					2026
M.horticola	OTU1	HO	no	no			M9	Meshbag	Haggen	no	Pinus					2026
M.horticola	OTU1	HO	no	no			Prw1i.1	Soil	Praxmar	yes	Pinus	45.5957	3.98778	19.1062	25.8917	2026
M.humilis/verticillata	OTU2	HU/VE	yes	Pseudomonas helmanticensis	OTU8	Pseudomonas	HFC14	Soil	Hafelekar	no	Salix	71.8248	5.36	14.0858	58.3377	2250
M.humilis/verticillata	OTU2	HU/VE	no	no			M11	Meshbag	Haggen	yes	Pinus					2026
M.humilis/verticillata	OTU2	HU/VE	no	no			M12	Meshbag	Haggen	yes	Pinus					2026
M.humilis/verticillata	OTU2	HU/VE	no	no			M18	Meshbag	Haggen	yes	Pinus					2026
M.humilis/verticillata	OTU2	HU/VE	no	no			M19	Meshbag	Haggen	yes	Pinus					2026
M.humilis/verticillata	OTU2	HU/VE	no	no			M2	Meshbag	Haggen	yes	Pinus					2026
M.humilis/verticillata	OTU2	HU/VE	no	no			M21	Meshbag	Haggen	yes	Pinus					2026
M.humilis/verticillata	OTU2	HU/VE	no	no			M23	Meshbag	Haggen	yes	Pinus					2026
M.humilis/verticillata	OTU2	HU/VE	no	no			M26	Meshbag	Haggen	yes	Pinus					2026
M.humilis/verticillata	OTU2	HU/VE	no	no			M28	Meshbag	Haggen	yes	Pinus					2026
M.humilis/verticillata	OTU2	HU/VE	no	no			M29	Meshbag	Haggen	yes	Pinus					2026
M.humilis/verticillata	OTU2	HU/VE	no	no			M33	Meshbag	Haggen	yes	Pinus					2026
M.humilis/verticillata	OTU2	HU/VE	no	no			M37	Meshbag	Haggen	yes	Pinus					2026
M.humilis/verticillata	OTU2	HU/VE	no	no			M46	Meshbag	Haggen	no	Pinus					2026
M.humilis/verticillata	OTU2	HU/VE	no	no			M50	Meshbag	Haggen	no	Pinus					2026
M.humilis/verticillata	OTU2	HU/VE	no	no			M53	Meshbag	Haggen	no	Pinus					2026
M.humilis/verticillata	OTU2	HU/VE	no	no			M8	Meshbag	Haggen	yes	Pinus					2026
M.humilis/verticillata	OTU2	HU/VE	yes	Mycoavidus cysteinexigens	OTU13	Mycoavidus	Ks1_15	Soil	Kuhtai	no	Pinus	59.3932	3.4525	20.6997	63.0989	1842
M.humilis/verticillata	OTU2	HU/VE	yes	Pseudomonas baetica	OTU14	Pseudomonas	K38	Soil	Kuhtai	yes	Pinus	45.2923	3.685	20.6997	45.1888	1842
M.humilis/verticillata	OTU2	HU/VE	yes	Pseudomonas sp.	OTU4	Pseudomonas	ks3_10	Soil	Kuhtai	no	Pinus	59.3932	3.4525	20.6997	63.0989	2011
M.humilis/verticillata	OTU2	HU/VE	yes	Pseudomonas frederiksbergensis	OTU6	Pseudomonas	ks3_2	Soil	Kuhtai	no	Pinus	59.3932	3.4525	20.6997	63.0989	2011
M.humilis/verticillata	OTU2	HU/VE	yes	Pseudomonas rhodesiae	OTU2	Pseudomonas	Ks3_4	Soil	Kuhtai	no	Pinus	59.3932	3.4525	20.6997	63.0989	2011
M.humilis/verticillata	OTU2	HU/VE	yes	Pseudomonas helmanticensis	OTU8	Pseudomonas	ks3_9	Soil	Kuhtai	no	Pinus	59.3932	3.4525	20.6997	63.0989	2011
M.humilis/verticillata	OTU2	HU/VE	yes	Pseudomonas helmanticensis	OTU8	Pseudomonas	Kw1_7	Soil	Kuhtai	yes	Pinus	45.2923	3.685	20.6997	45.1888	1842
M.humilis/verticillata	OTU2	HU/VE	yes	Pseudomonas salomonii	OTU15	Pseudomonas	Kw2_10	Soil	Kuhtai	yes	Pinus	45.2923	3.685	20.6997	45.1888	1974
M.humilis/verticillata	OTU2	HU/VE	yes	Pseudomonas frederiksbergensis	OTU6	Pseudomonas	Kw3_3	Soil	Kuhtai	yes	Pinus	45.2923	3.685	20.6997	45.1888	2011
M.humilis/verticillata	OTU2	HU/VE	yes	Rouxiella badensis	OTU7	Rouxiella	Ks1_3	Soil	Kuhtai	no	Pinus	59.3932	3.4525	20.6997	63.0989	1842
M.humilis/verticillata	OTU2	HU/VE	no	no			K21	Soil	Kuhtai	no	Pinus	45.2923	3.685	20.6997	54.8112	1842
M.humilis/verticillata	OTU2	HU/VE	no	no			Ks1_1	Soil	Kuhtai	no	Pinus	59.3932	3.4525	20.6997	63.0989	1842
M.humilis/verticillata	OTU2	HU/VE	no	no			Ks1_12	Soil	Kuhtai	no	Pinus	59.3932	3.4525	20.6997	63.0989	1842
M.humilis/verticillata	OTU2	HU/VE	no	no			Ks1_14	Soil	Kuhtai	no	Pinus	59.3932	3.4525	20.6997	63.0989	1842
M.humilis/verticillata	OTU2	HU/VE	no	no			Ks1_2	Soil	Kuhtai	no	Pinus	59.3932	3.4525	20.6997	63.0989	1842
M.humilis/verticillata	OTU2	HU/VE	no	no			Ks1_6	Soil	Kuhtai	no	Pinus	59.3932	3.4525	20.6997	63.0989	1842
M.humilis/verticillata	OTU2	HU/VE	no	no			ks3_1	Soil	Kuhtai	no	Pinus	59.3932	3.4525	20.6997	63.0989	2011
M.humilis/verticillata	OTU2	HU/VE	no	no			Kw1_3	Soil	Kuhtai	yes	Pinus	45.2923	3.685	20.6997	45.1888	1842
M.humilis/verticillata	OTU2	HU/VE	no	no			Kw3_4	Soil	Kuhtai	yes	Pinus	45.2923	3.685	20.6997	45.1888	2011
M.humilis/verticillata	OTU2	HU/VE	yes	Pseudomonas sp.	OTU4	Pseudomonas	Patw4_2	Soil	Patscherkofel	yes	Pinus	55.9432	3.74273	22.5167	70.1371	2260
M.humilis/verticillata	OTU2	HU/VE	no	no			P11	Soil	Patscherkofel	yes	Pinus	55.9432	3.74273	22.5167	70.1371	2260
M.humilis/verticillata	OTU2	HU/VE	no	no			Pats1_3	Soil	Patscherkofel	no	Pinus	50.2514	3.56417	19.1062	69.0677	2260
M.humilis/verticillata	OTU2	HU/VE	no	no			Pats1_4	Soil	Patscherkofel	no	Pinus	50.2514	3.56417	22.5167	69.0677	2260
M.humilis/verticillata	OTU2	HU/VE	no	no			Pats1_5	Soil	Patscherkofel	no	Pinus	50.2514	3.56417	22.5167	69.0677	2260
M.humilis/verticillata	OTU2	HU/VE	no	no			Patw1_5	Soil	Patscherkofel	yes	Pinus	55.9432	3.74273	22.5167	70.1371	2260
M.humilis/verticillata	OTU2	HU/VE	no	no			Patw2_1	Soil	Patscherkofel	yes	Pinus	55.9432	3.74273	22.5167	70.1371	2260
M.humilis/verticillata	OTU2	HU/VE	yes	Pseudomonas sp.	OTU4	Pseudomonas	Pfs12	Soil	Pfitscherjoch	no	Salix	31.3265	4.30667	13.5199	8.92225	2260
M.humilis/verticillata	OTU2	HU/VE	yes	Mycoavidus cysteinexigens	OTU13	Mycoavidus	Pr4s2	Soil	Praxmar	no	Pinus	31.3265	4.30667	19.1062	37.4565	1814
M.humilis/verticillata	OTU2	HU/VE	yes	Pseudomonas edaphica	OTU17	Pseudomonas	Pr1s17	Soil	Praxmar	no	Pinus	31.3265	4.30667	22.5167	37.4565	1541
M.humilis/verticillata	OTU2	HU/VE	yes	Pseudomonas helmanticensis	OTU8	Pseudomonas	Pr2s16	Soil	Praxmar	no	Pinus	31.3265	4.30667	22.5167	37.4565	1542
M.humilis/verticillata	OTU2	HU/VE	yes	Pseudomonas salomonii	OTU15	Pseudomonas	Pr4s8	Soil	Praxmar	no	Pinus	31.3265	4.30667	19.1062	37.4565	1814
M.humilis/verticillata	OTU2	HU/VE	no	no			Pr13	Soil	Praxmar	yes	Pinus	45.5957	3.98778	19.1062	25.8917	1814
M.humilis/verticillata	OTU2	HU/VE	no	no			Pr1s19	Soil	Praxmar	no	Pinus	31.3265	4.30667	22.5167	37.4565	1541
M.humilis/verticillata	OTU2	HU/VE	no	no			Pr1s2	Soil	Praxmar	no	Pinus	31.3265	4.30667	22.5167	37.4565	1541
M.humilis/verticillata	OTU2	HU/VE	no	no			Pr1s6	Soil	Praxmar	no	Pinus	31.3265	4.30667	22.5167	37.4565	1541
M.humilis/verticillata	OTU2	HU/VE	no	no			Pr2s15	Soil	Praxmar	no	Pinus	37.5057	3.42778	19.1062	37.4565	1542
M.humilis/verticillata	OTU2	HU/VE	no	no			Pr2s17	Soil	Praxmar	no	Pinus	31.3265	4.30667	19.1062	37.4565	1542
M.humilis/verticillata	OTU2	HU/VE	no	no			Pr2s18	Soil	Praxmar	no	Pinus	37.5057	3.42778	19.1062	37.4565	1542
M.humilis/verticillata	OTU2	HU/VE	no	no			Pr2s2	Soil	Praxmar	no	Pinus	37.5057	3.42778	19.1062	37.4565	1542
M.humilis/verticillata	OTU2	HU/VE	no	no			Pr2s26	Soil	Praxmar	no	Pinus	37.5057	3.42778	19.1062	37.4565	1542
M.humilis/verticillata	OTU2	HU/VE	no	no			Pr2s3	Soil	Praxmar	no	Pinus	31.3265	4.30667	22.5167	37.4565	1542
M.humilis/verticillata	OTU2	HU/VE	no	no			Pr3s1	Soil	Praxmar	no	Pinus	31.3265	4.30667	19.1062	37.4565	1775
M.humilis/verticillata	OTU2	HU/VE	no	no			Pr3s13	Soil	Praxmar	no	Pinus	31.3265	4.30667	19.1062	37.4565	1775
M.humilis/verticillata	OTU2	HU/VE	no	no			Pr3s15	Soil	Praxmar	no	Pinus	37.5057	3.42778	19.1062	37.4565	1775
M.humilis/verticillata	OTU2	HU/VE	no	no			Pr3s17	Soil	Praxmar	no	Pinus	31.3265	4.30667	19.1062	37.4565	1775
M.humilis/verticillata	OTU2	HU/VE	no	no			Pr3s2	Soil	Praxmar	no	Pinus	37.5057	3.42778	19.1062	37.4565	1775
M.humilis/verticillata	OTU2	HU/VE	no	no			Pr3s4	Soil	Praxmar	no	Pinus	31.3265	4.30667	19.1062	37.4565	1775
M.humilis/verticillata	OTU2	HU/VE	no	no			Prw4_2	Soil	Praxmar	yes	Pinus	45.5957	3.98778	19.1062	25.8917	1814
M.rishikesha	OTU24	RI	yes	Pseudomonas helmanticensis	OTU8	Pseudomonas	HFSF1	Soil	Hafelekar	yes	Salix	54.9231	6.36	13.3851	34.7318	2250
M.rishikesha	OTU24	RI	yes	Pseudomonas helmanticensis	OTU8	Pseudomonas	HFSF32	Soil	Hafelekar	yes	Salix	54.9231	6.36	13.3851	34.7318	2250
M.rishikesha	OTU24	RI	yes	Pseudomonas helmanticensis	OTU8	Pseudomonas	HFSF37	Soil	Hafelekar	yes	Salix	54.9231	6.36	13.3851	34.7318	2250
M.rishikesha	OTU24	RI	yes	Pseudomonas rhodesiae	OTU2	Pseudomonas	HFSF40	Soil	Hafelekar	yes	Salix	54.9231	6.36	13.3851	34.7318	2250
M.rishikesha	OTU24	RI	yes	Pseudomonas yamanorum	OTU18	Pseudomonas	HFSF49	Soil	Hafelekar	yes	Salix	54.9231	6.36	13.3851	34.7318	2250
M.rishikesha	OTU24	RI	yes	Pseudomonas helmanticensis	OTU8	Pseudomonas	HFSF58	Soil	Hafelekar	yes	Salix	54.9231	6.36	13.3851	34.7318	2250
M.rishikesha	OTU24	RI	yes	Pseudomonas helmanticensis	OTU8	Pseudomonas	HFSF67	Soil	Hafelekar	yes	Salix	54.9231	6.36	13.3851	34.7318	2250
M.rishikesha	OTU24	RI	yes	Pseudomonas helmanticensis	OTU8	Pseudomonas	HFSF68	Soil	Hafelekar	yes	Salix	54.9231	6.36	13.3851	34.7318	2250
M.rishikesha	OTU24	RI	yes	Pseudomonas helmanticensis	OTU8	Pseudomonas	HFSF70	Soil	Hafelekar	yes	Salix	54.9231	6.36	13.3851	34.7318	2250
M.rishikesha	OTU24	RI	yes	Pseudomonas baetica	OTU14	Pseudomonas	HFSF74	Soil	Hafelekar	yes	Salix	54.9231	6.36	13.3851	34.7318	2250
M.rishikesha	OTU24	RI	no	no			HFC17	Soil	Hafelekar	no	Salix	71.8248	5.36	14.0858	58.3377	2250
M.rishikesha	OTU24	RI	no	no			HFC18	Soil	Hafelekar	no	Salix	71.8248	5.36	14.0858	58.3377	2250
M.rishikesha	OTU24	RI	no	no			HFC3	Soil	Hafelekar	no	Salix	71.8248	5.36	14.0858	58.3377	2250
M.rishikesha	OTU24	RI	no	no			HFSF10	Soil	Hafelekar	yes	Salix	54.9231	6.36	13.3851	34.7318	2250
M.rishikesha	OTU24	RI	no	no			HFSF12	Soil	Hafelekar	yes	Salix	54.9231	6.36	13.3851	34.7318	2250
M.rishikesha	OTU24	RI	no	no			HFSF13	Soil	Hafelekar	yes	Salix	54.9231	6.36	13.3851	34.7318	2250
M.rishikesha	OTU24	RI	no	no			HFSF15	Soil	Hafelekar	yes	Salix	54.9231	6.36	13.3851	34.7318	2250
M.rishikesha	OTU24	RI	no	no			HFSF16	Soil	Hafelekar	yes	Salix	54.9231	6.36	13.3851	34.7318	2250
M.rishikesha	OTU24	RI	no	no			HFSF17	Soil	Hafelekar	yes	Salix	54.9231	6.36	13.3851	34.7318	2250
M.rishikesha	OTU24	RI	no	no			HFSF18	Soil	Hafelekar	yes	Salix	54.9231	6.36	13.3851	34.7318	2250
M.rishikesha	OTU24	RI	no	no			HFSF31	Soil	Hafelekar	yes	Salix	54.9231	6.36	13.3851	34.7318	2250
M.rishikesha	OTU24	RI	no	no			HFSF5	Soil	Hafelekar	yes	Salix	54.9231	6.36	13.3851	34.7318	2250
M.rishikesha	OTU24	RI	no	no			HFSF51	Soil	Hafelekar	yes	Salix	54.9231	6.36	13.3851	34.7318	2250
M.rishikesha	OTU24	RI	no	no			HFSF6	Soil	Hafelekar	yes	Salix	54.9231	6.36	13.3851	34.7318	2250
M.rishikesha	OTU24	RI	no	no			HFSF61	Soil	Hafelekar	yes	Salix	54.9231	6.36	13.3851	34.7318	2250
M.rishikesha	OTU24	RI	no	no			HFSF7	Soil	Hafelekar	yes	Salix	54.9231	6.36	13.3851	34.7318	2250
M.rishikesha	OTU24	RI	no	no			HFSF8	Soil	Hafelekar	yes	Salix	54.9231	6.36	13.3851	34.7318	2250
M.rishikesha	OTU24	RI	no	no			HFSF9	Soil	Hafelekar	yes	Salix	54.9231	6.36	13.3851	34.7318	2250
M.rishikesha	OTU24	RI	yes	Janthinobacterium rivuli	OTU19	Janthinobacterium	Pats2_5	Soil	Patscherkofel	no	Pinus	50.2514	3.56417	22.5167	69.0677	2260
Mortierella aff. exigua	OTU20	aff EX	yes	Mycoavidus cysteinexigens	OTU13	Mycoavidus	Ks2_3	Soil	Kuhtai	no	Pinus	59.3932	3.4525	20.6997	63.0989	1974
Mortierella aff. exigua	OTU20	aff EX	yes	Mycoavidus cysteinexigens	OTU13	Mycoavidus	Ks2_4	Soil	Kuhtai	no	Pinus	59.3932	3.4525	20.6997	63.0989	1974
Mortierella aff. exigua	OTU20	aff EX	yes	Mycoavidus cysteinexigens	OTU13	Mycoavidus	Ks2_5	Soil	Kuhtai	no	Pinus	59.3932	3.4525	20.6997	63.0989	1974
Mortierella aff. exigua	OTU20	aff EX	yes	Pseudomonas edaphica	OTU17	Pseudomonas	K36	Soil	Kuhtai	yes	Pinus	45.2923	3.685	20.6997	45.1888	1842
Mortierella aff. exigua	OTU20	aff EX	yes	Pseudomonas salomonii	OTU15	Pseudomonas	Ks2_6	Soil	Kuhtai	no	Pinus	59.3932	3.4525	20.6997	63.0989	1974
Mortierella aff. exigua	OTU20	aff EX	yes	Pseudomonas helmanticensis	OTU8	Pseudomonas	Ks3_6	Soil	Kuhtai	no	Pinus	59.3932	3.4525	20.6997	63.0989	2011
Mortierella aff. exigua	OTU20	aff EX	no	no			K45	Soil	Kuhtai	yes	Pinus	45.2923	3.685	20.6997	45.1888	1842
Mortierella aff. exigua	OTU20	aff EX	no	no			Ks2_10	Soil	Kuhtai	no	Pinus	59.3932	3.4525	20.6997	63.0989	1974
Mortierella aff. exigua	OTU20	aff EX	no	no			Ks2_9	Soil	Kuhtai	no	Pinus	59.3932	3.4525	20.6997	63.0989	1974
Mortierella aff. exigua	OTU20	aff EX	no	no			Ks3_5	Soil	Kuhtai	no	Pinus	59.3932	3.4525	20.6997	63.0989	2011
Mortierella aff. exigua	OTU20	aff EX	no	no			Ks3_8	Soil	Kuhtai	no	Pinus	59.3932	3.4525	20.6997	63.0989	2011
Mortierella aff. exigua	OTU20	aff EX	no	no			Kw1_11	Soil	Kuhtai	yes	Pinus	45.2923	3.685	20.6997	45.1888	1842
Mortierella aff. exigua	OTU20	aff EX	no	no			Kw1_6	Soil	Kuhtai	yes	Pinus	45.2923	3.685	20.6997	45.1888	1842
Mortierella aff. exigua	OTU20	aff EX	no	no			Kw3_10	Soil	Kuhtai	yes	Pinus	45.2923	3.685	20.6997	45.1888	2011
Mortierella aff. exigua	OTU20	aff EX	yes	Mycoavidus cysteinexigens	OTU13	Mycoavidus	Patw1_4	Soil	Patscherkofel	yes	Pinus	55.9432	3.74273	22.5167	70.1371	2260
Mortierella aff. exigua	OTU20	aff EX	yes	Pseudomonas sp.	OTU4	Pseudomonas	Pats1_2	Soil	Patscherkofel	no	Pinus	50.2514	3.56417	22.5167	69.0677	2260
Mortierella aff. exigua	OTU20	aff EX	yes	Pseudomonas granadensis	OTU20	Pseudomonas	Pats2_6	Soil	Patscherkofel	no	Pinus	50.2514	3.56417	22.5167	69.0677	2260
Mortierella aff. exigua	OTU20	aff EX	yes	Pseudomonas helmanticensis	OTU8	Pseudomonas	Pats4_2	Soil	Patscherkofel	no	Pinus	50.2514	3.56417	22.5167	69.0677	2260
Mortierella aff. exigua	OTU20	aff EX	yes	Pseudomonas yamanorum	OTU18	Pseudomonas	Patw1_1	Soil	Patscherkofel	yes	Pinus	55.9432	3.74273	22.5167	70.1371	2260
Mortierella aff. exigua	OTU20	aff EX	no	no			Pats1_1	Soil	Patscherkofel	no	Pinus	50.2514	3.56417	22.5167	69.0677	2260
Mortierella aff. exigua	OTU20	aff EX	no	no			Pats3_10	Soil	Patscherkofel	no	Pinus	50.2514	3.56417	22.5167	69.0677	2260
Mortierella aff. exigua	OTU20	aff EX	no	no			Pats3_5	Soil	Patscherkofel	no	Pinus	50.2514	3.56417	22.5167	69.0677	2260
Mortierella aff. exigua	OTU20	aff EX	no	no			Pats3_6	Soil	Patscherkofel	no	Pinus	50.2514	3.56417	22.5167	69.0677	2260
Mortierella aff. exigua	OTU20	aff EX	no	no			Pats3_8	Soil	Patscherkofel	no	Pinus	50.2514	3.56417	22.5167	69.0677	2260
Mortierella aff. exigua	OTU20	aff EX	no	no			Pats3_9	Soil	Patscherkofel	no	Pinus	50.2514	3.56417	22.5167	69.0677	2260
Mortierella aff. exigua	OTU20	aff EX	no	no			Patw2_2	Soil	Patscherkofel	yes	Pinus	55.9432	3.74273	22.5167	70.1371	2260
Mortierella aff. exigua	OTU20	aff EX	no	no			Patw2_5	Soil	Patscherkofel	yes	Pinus	55.9432	3.74273	22.5167	70.1371	2260
Mortierella aff. exigua	OTU20	aff EX	yes	Mycoavidus cysteinexigens	OTU13	Mycoavidus	Pr3s6	Soil	Praxmar	no	Pinus	37.5057	3.56417	19.1062	37.4565	1775
Mortierella aff. exigua	OTU20	aff EX	yes	Pseudomonas edaphica	OTU17	Pseudomonas	Pr10	Soil	Praxmar	yes	Pinus	45.5957	3.98778	19.1062	25.8917	1814
Mortierella aff. exigua	OTU20	aff EX	yes	Pseudomonas edaphica	OTU17	Pseudomonas	Pr14	Soil	Praxmar	yes	Pinus	45.5957	3.98778	19.1062	25.8917	1814
Mortierella aff. exigua	OTU20	aff EX	yes	Pseudomonas granadensis	OTU20	Pseudomonas	Pr5	Soil	Praxmar	yes	Pinus	45.5957	3.98778	19.1062	25.8917	1814
Mortierella aff. exigua	OTU20	aff EX	no	no			Pr3s14	Soil	Praxmar	no	Pinus	37.5057	3.56417	19.1062	37.4565	1775
Mortierella aff. exigua	OTU20	aff EX	no	no			Pr3s3	Soil	Praxmar	no	Pinus	37.5057	3.56417	19.1062	37.4565	1775
Mortierella aff. zonata 1	OTU17	ZO	no	no			K35	Soil	Kuhtai	yes	Pinus	45.2923	3.685	20.6997	45.1888	1842
Mortierella aff. zonata 1	OTU17	ZO	no	no			Ks1_7	Soil	Kuhtai	no	Pinus	59.3932	3.4525	20.6997	63.0989	1842
Mortierella aff. zonata 1	OTU17	ZO	no	no			Ks2_11	Soil	Kuhtai	no	Pinus	59.3932	3.4525	20.6997	63.0989	1974
Mortierella aff. zonata 1	OTU17	ZO	no	no			Ks2_12	Soil	Kuhtai	no	Pinus	59.3932	3.4525	20.6997	63.0989	1974
Mortierella aff. zonata 1	OTU17	ZO	no	no			Ks2_2	Soil	Kuhtai	no	Pinus	59.3932	3.4525	20.6997	63.0989	1974
Mortierella aff. zonata 1	OTU17	ZO	yes	Pseudomonas edaphica	OTU17	Pseudomonas	Patw2_7	Soil	Patscherkofel	yes	Pinus	55.9432	3.74273	19.1062	70.1371	2260
Mortierella aff. zonata 1	OTU17	ZO	yes	Pseudomonas sp.	OTU4	Pseudomonas	Patw2_9	Soil	Patscherkofel	yes	Pinus	55.9432	3.74273	22.5167	70.1371	2260
Mortierella aff. zonata 1	OTU17	ZO	no	no			Pr3s11	Soil	Praxmar	no	Pinus	37.5057	3.42778	19.1062	37.4565	1775
Mortierella aff. zonata 1	OTU17	ZO	no	no			Pr3s12	Soil	Praxmar	no	Pinus	37.5057	3.42778	19.1062	37.4565	1775
Mortierella aff. zonata 1	OTU17	ZO	no	no			Pr3s8	Soil	Praxmar	no	Pinus	37.5057	3.42778	19.1062	37.4565	1775
Mortierella aff. zonata 1	OTU17	ZO	no	no			Pr3s9	Soil	Praxmar	no	Pinus	37.5057	3.42778	19.1062	37.4565	1775
Mortierella aff. zonata 2	OTU18	ZO	yes	Pseudomonas edaphica	OTU17	Pseudomonas	Patw4_3	Soil	Patscherkofel	yes	Pinus	55.9432	3.74273	22.5167	37.4565	2260
Mortierella aff. zonata 2	OTU18	ZO	yes	Rahnella inusitata	OTU10	Rahnella	Pfw11	Soil	Pfitscherjoch	yes	Salix	29.8896	3.95	12.0708	12.2122	2261
Mortierella aff. zonata 2	OTU18	ZO	no	no			Pfw10	Soil	Pfitscherjoch	yes	Salix	29.8896	3.95	12.0708	12.2122	2261
Mortierella aff. zonata 2	OTU18	ZO	no	no			Pr4s3	Soil	Praxmar	no	Pinus	37.5057	3.42778	19.1062	37.4565	1814
Mortierella exigua	OTU19	EX	yes	uncultured Burkholderia sp.	OTU16	Burkholderia	HFSF71	Soil	Hafelekar	yes	Salix	54.9231	6.36	13.3851	34.7318	2250
Mortierella exigua	OTU19	EX	yes	Pseudomonas helmanticensis	OTU8	Pseudomonas	HFC12	Soil	Hafelekar	no	Salix	71.8248	5.36	14.0858	58.3377	2250
Mortierella exigua	OTU19	EX	yes	Pseudomonas helmanticensis	OTU8	Pseudomonas	HFC25	Soil	Hafelekar	no	Salix	71.8248	5.36	14.0858	58.3377	2250
Mortierella exigua	OTU19	EX	yes	Pseudomonas granadensis	OTU20	Pseudomonas	HFC6	Soil	Hafelekar	no	Salix	71.8248	5.36	14.0858	58.3377	2250
Mortierella exigua	OTU19	EX	yes	Pseudomonas frederiksbergensis	OTU6	Pseudomonas	HFSF103	Soil	Hafelekar	yes	Salix	54.9231	6.36	13.3851	34.7318	2250
Mortierella exigua	OTU19	EX	yes	Pseudomonas helmanticensis	OTU8	Pseudomonas	HFSF26	Soil	Hafelekar	yes	Salix	54.9231	6.36	13.3851	34.7318	2250
Mortierella exigua	OTU19	EX	yes	Pseudomonas helmanticensis	OTU8	Pseudomonas	HFSF59	Soil	Hafelekar	yes	Salix	54.9231	6.36	13.3851	34.7318	2250
Mortierella exigua	OTU19	EX	yes	Pseudomonas helmanticensis	OTU8	Pseudomonas	HFSF66	Soil	Hafelekar	yes	Salix	54.9231	6.36	13.3851	34.7318	2250
Mortierella exigua	OTU19	EX	yes	Pseudomonas baetica	OTU14	Pseudomonas	HFSF72	Soil	Hafelekar	yes	Salix	54.9231	6.36	13.3851	34.7318	2250
Mortierella exigua	OTU19	EX	yes	Pseudomonas helmanticensis	OTU8	Pseudomonas	HFSF73	Soil	Hafelekar	yes	Salix	54.9231	6.36	13.3851	34.7318	2250
Mortierella exigua	OTU19	EX	yes	Pseudomonas synxantha	OTU9	Pseudomonas	HFSF75	Soil	Hafelekar	yes	Salix	54.9231	6.36	13.3851	34.7318	2250
Mortierella exigua	OTU19	EX	yes	Pseudomonas helmanticensis	OTU8	Pseudomonas	HFSF76	Soil	Hafelekar	yes	Salix	54.9231	6.36	13.3851	34.7318	2250
Mortierella exigua	OTU19	EX	yes	Pseudomonas helmanticensis	OTU8	Pseudomonas	HFSF77	Soil	Hafelekar	yes	Salix	54.9231	6.36	13.3851	34.7318	2250
Mortierella exigua	OTU19	EX	yes	Pseudomonas frederiksbergensis	OTU6	Pseudomonas	HFSF88	Soil	Hafelekar	yes	Salix	54.9231	6.36	13.3851	34.7318	2250
Mortierella exigua	OTU19	EX	yes	Pseudomonas frederiksbergensis	OTU6	Pseudomonas	HFSF90	Soil	Hafelekar	yes	Salix	54.9231	6.36	13.3851	34.7318	2250
Mortierella exigua	OTU19	EX	no	no			HFC1	Soil	Hafelekar	no	Salix	71.8248	5.36	14.0858	58.3377	2250
Mortierella exigua	OTU19	EX	no	no			HFC11	Soil	Hafelekar	no	Salix	71.8248	5.36	14.0858	58.3377	2250
Mortierella exigua	OTU19	EX	no	no			HFC13	Soil	Hafelekar	no	Salix	71.8248	5.36	14.0858	58.3377	2250
Mortierella exigua	OTU19	EX	no	no			HFSF102	Soil	Hafelekar	yes	Salix	54.9231	6.36	13.3851	34.7318	2250
Mortierella exigua	OTU19	EX	no	no			HFSF19	Soil	Hafelekar	yes	Salix	54.9231	6.36	13.3851	34.7318	2250
Mortierella exigua	OTU19	EX	no	no			HFSF24	Soil	Hafelekar	yes	Salix	54.9231	6.36	13.3851	34.7318	2250
Mortierella exigua	OTU19	EX	no	no			HFSF28	Soil	Hafelekar	yes	Salix	54.9231	6.36	13.3851	34.7318	2250
Mortierella exigua	OTU19	EX	no	no			HFSF3	Soil	Hafelekar	yes	Salix	54.9231	6.36	13.3851	34.7318	2250
Mortierella exigua	OTU19	EX	no	no			HFSF30	Soil	Hafelekar	yes	Salix	54.9231	6.36	13.3851	34.7318	2250
Mortierella exigua	OTU19	EX	no	no			HFSF42	Soil	Hafelekar	yes	Salix	54.9231	6.36	13.3851	34.7318	2250
Mortierella exigua	OTU19	EX	no	no			HFSF50	Soil	Hafelekar	yes	Salix	54.9231	6.36	13.3851	34.7318	2250
Mortierella exigua	OTU19	EX	no	no			HFSF53	Soil	Hafelekar	yes	Salix	54.9231	6.36	13.3851	34.7318	2250
Mortierella exigua	OTU19	EX	no	no			HFSF54	Soil	Hafelekar	yes	Salix	54.9231	6.36	13.3851	34.7318	2250
Mortierella exigua	OTU19	EX	no	no			HFSF57	Soil	Hafelekar	yes	Salix	54.9231	6.36	13.3851	34.7318	2250
Mortierella exigua	OTU19	EX	no	no			HFSF64	Soil	Hafelekar	yes	Salix	54.9231	6.36	13.3851	34.7318	2250
Mortierella exigua	OTU19	EX	yes	Mycoavidus cysteinexigens	OTU13	Mycoavidus	OBS9	Meshbag	Obergurgl	no	Bare		7.5		4.1	2280-2450
Mortierella exigua	OTU19	EX	yes	Mycoavidus cysteinexigens	OTU13	Mycoavidus	OBW5	Meshbag	Obergurgl	yes	Bare		7.5		17.7	2280-2450
Mortierella exigua	OTU19	EX	yes	Pseudomonas sp.	OTU4	Pseudomonas	OBS12	Meshbag	Obergurgl	no	Bare		7.5		4.1	2280-2450
Mortierella exigua	OTU19	EX	yes	Pseudomonas sp.	OTU4	Pseudomonas	OBW6	Meshbag	Obergurgl	yes	Bare		7.5		17.7	2280-2450
Mortierella exigua	OTU19	EX	no	no			OBS13	Meshbag	Obergurgl	no	Bare		7.5		4.1	2280-2450
Mortierella exigua	OTU19	EX	yes	Pseudomonas granadensis	OTU20	Pseudomonas	Pr2s23	Soil	Praxmar	no	Pinus	37.5057	3.42778	19.1062	37.4565	1542
Mortierella exigua	OTU19	EX	no	no			Pr2s22	Soil	Praxmar	no	Pinus	37.5057	3.42778	22.5167	37.4565	1542
Mortierella exigua	OTU19	EX	no	no			Pr2s24	Soil	Praxmar	no	Pinus	37.5057	3.42778	22.5167	37.4565	1542
Mortierella exigua	OTU19	EX	no	no			Pr2s25	Soil	Praxmar	no	Pinus	37.5057	3.42778	22.5167	37.4565	1542
Mortierella exigua	OTU19	EX	no	no			Pr2s5	Soil	Praxmar	no	Pinus	37.5057	3.42778	19.1062	37.4565	1542
Mortierella sp. 2	OTU16	M.sp.2	yes	Pseudomonas sp.	OTU4	Pseudomonas	OBS4	Meshbag	Obergurgl	no	Bare		7.5		4.1	2280-2450
Mortierella sp. 3_MT366012	OTU21	M.sp.3	yes	Janthinobacterium rivuli	OTU19	Janthinobacterium	Pr15	Soil	Praxmar	yes	Pinus	45.5957	3.98778	19.1062	25.8917	1814
Mortierella sp. 4	OTU28	M.sp.4	no	no			OOS3	Meshbag	Obergurgl	no	Bare		7.5		4.1	2280-2450
Mortierella sp. 5	OTU29	M.sp.5	yes	Pseudomonas yamanorum	OTU18	Pseudomonas	HFC2	Soil	Hafelekar	no	Salix	71.8248	5.36	14.0858	58.3377	2250
Mortierella sp. 5	OTU29	M.sp.5	yes	Pseudomonas helmanticensis	OTU8	Pseudomonas	HFSF65	Soil	Hafelekar	yes	Salix	54.9231	6.36	13.3851	34.7318	2250
Mortierella sp. 5	OTU29	M.sp.5	yes	Pseudomonas baetica	OTU14	Pseudomonas	HFSF78	Soil	Hafelekar	yes	Salix	54.9231	6.36	13.3851	34.7318	2250
Mortierella sp. 5	OTU29	M.sp.5	no	no			HFSF41	Soil	Hafelekar	yes	Salix	54.9231	6.36	13.3851	34.7318	2250
Mortierella sp. 5	OTU29	M.sp.5	no	no			HFSF48	Soil	Hafelekar	yes	Salix	54.9231	6.36	13.3851	34.7318	2250
Mortierella sp. 5	OTU29	M.sp.5	no	no			HFSF55	Soil	Hafelekar	yes	Salix	54.9231	6.36	13.3851	34.7318	2250
Mortierella sp.1	OTU14	M.sp.1	yes	uncultured Burkholderia sp.	OTU16	Burkholderia	Kw3_9	Soil	Kuhtai	yes	Pinus	45.2923	3.685	20.6997	45.1888	2011
